# Supplementary material for: Evaluation of Alkaline-Labile Sulfane Sulfur in Biological Samples: The Influence of Hyperhomocysteinemia and Oxidative Stress
Source: Biomolecules. 2026 May 27;16(6):784. doi: 10.3390/biom16060784 (PMC13296428; doi:10.3390/biom16060784)
Supplement: Supplementary file 1 [file biomolecules-16-00784-s001.zip]

Archive with 1 entries (1 files):
- biomolecules-4292981-supplementary.pdf
